# Supplementary material for: Pioneering molecular screening for cervical precursor lesions and cervical cancer in sera
Source: Front Oncol. 2024 Nov 14;14:1483882. doi: 10.3389/fonc.2024.1483882 (PMC11602649; doi:10.3389/fonc.2024.1483882)
Supplement: Supplementary file 2 [file Table1.xlsx]

## Sheet: Data
ID	AGE	BMI	MOLSCREEN	LBC	HPV.PCR	COLP	HISTOPATH	p16	MOLSCREEN.HNRNPA1.IU	MOLSCREEN.GAPDH.NGML	LBC.RX	HPV.PCR.GENOTYPE	COLP.RX	COLP.CVXCN	COLP.TZ	COLP.AWA	COLP.AWA.SURF	COLP.AWA.BOR	COLP.SCHIL	COLP.OFIND	BIOPSIED	HISTOPATH.DX	SMOKE	SMOKE.QTY.WEEK	MENARCH	AGE.SEX.DEBUT	YEARS.SINCE.MENAR.TO.SEXDEBUT	NO.SEX.PARTN	YEARS.SINCE.LAST.CYTOL	YEARS.SINCE.LAST.COLP	CONTRACEP.METH	ABORT.TYPE	ABORT.NUM	VAG.DEL	C.SECTION	AREA.TYPE	TOWN.POV.LEVEL
221202125	54	30.1788	positive	negative	positive	negative	not-biopsied	not-biopsied	3.22	20.7	mild inflammation | cellular atrophy	hpv-pool	normal	atrophy	t1	absent	smooth	defined	negative	severe vaginal atrophy | lichen sclerosus (probable)	no	na	no	na	14	21	7	4	3	not-ans	condom | hormonal	none	0	2	0	urban	low
221124043	51	35.0032	negative	negative	negative	negative	not-biopsied	not-biopsied	0.01	7.92	mild inflammation	not-detected	normal	atrophy	t3	absent	smooth	defined	negative	severe vaginal atrophy	no	na	yes	140	15	17	2	1	3	never	tubal occlusion	none	0	0	3	rural	very low
221129344	51	37.7778	negative	negative	negative	negative	not-biopsied	not-biopsied	0.26	3.62	mild inflammation	not-detected	normal	atrophy	t3	absent	smooth	defined	negative	severe atrophy	no	na	no	na	13	22	9	1	1	not-ans	none/natural	none	0	not-ans	not-ans	urban	very low
221202089	44	27.8852	positive	negative	negative	negative	not-biopsied	not-biopsied	0.47	12.13	mild inflammation	not-detected	normal	hypertrophy	t2	absent	smooth	defined	negative	nabothian cyst	no	na	yes	8	12	18	6	1	2	4	none/natural	none	0	0	2	urban	very low
221117054	49	30.4076	negative	negative	negative	negative	negative	negative	0.2	6.01	mild inflammation | cellular atrophy	not-detected	inflammation	atrophy	normal	absent	smooth	defined	negative	cervical polyp | vaginal atrophy	yes	negative for malignancy | endocervical polyp	no	na	12	30	18	1	1	never	none/natural	none	0	0	0	urban	very low
221205039	47	24.8016	positive	negative	negative	negative	not-biopsied	not-biopsied	0.81	139.06	mild inflammation	not-detected	normal	eutrophy	t1	absent	smooth	defined	negative	glandular eversion	no	na	no	na	12	18	6	4	4	never	none/natural	none	0	0	1	urban	very low
221202085	57	28.125	positive	negative	negative	negative	not-biopsied	not-biopsied	0.38	167.44	mild inflammation | cellular atrophy	not-detected	normal	atrophy	t3	absent	smooth	defined	negative	severe atrophy	no	na	no	na	12	22	10	1	21	not-ans	iud	none	0	3	0	urban	very low
221116015	27	31.6443	positive	negative	positive	positive	positive	negative	0.01	194.18	mild inflammation	hpv-pool	lsil (cin-1)	eutrophy	t1	fine	micropapillar	wo-ridge	negative	acetowhite lesion (6 mm)	yes	lsil (cin-1) | hpv cytopathic changes	yes	7	12	17	5	4	0	not-ans	tubal occlusion	none	0	0	2	urban	very low
221116021	48	31.6406	positive	negative	negative	negative	not-biopsied	not-biopsied	0.01	161.52	mild inflammation	not-detected	normal	atrophy	t1	absent	smooth	defined	negative	moderate vaginal atrophy	no	na	no	na	13	19	6	4	1	never	tubal occlusion	none	0	0	3	urban	very low
221127065	40	not-computable	positive	negative	negative	positive	negative	negative	0.62	1.06	mild inflammation	not-detected	lsil (cin-1)	hypertrophy	t1	fine	micropapillar	wo-ridge	positive	glandular eversion | cervicalvaginitis	yes	negative for malignancy | acute endocervicitis | mature squamous metaplasia	no	na	12	17	5	4	1	never	tubal occlusion	none	0	1	1	urban	very low
221123042	27	26.1066	positive	negative	negative	negative	positive	insufficient for diagnosis	2.73	2.6	mild inflammation | bacterial vaginosis	not-detected	normal	eutrophy	t2	absent	smooth	defined	negative	none	yes	lsil (cin-1) | hpv cytopathic changes | immature squamous metaplasia	no	na	8	15	7	4	never	never	none/natural	none	0	2	0	rural	very low
221202117	54	25.0657	positive	negative	negative	negative	not-biopsied	not-biopsied	0.61	185.9	mild inflammation	not-detected	normal	na	na	absent	smooth	defined	negative	severe atrophy | flat lichen	no	na	yes	14	11	28	17	1	4	4	none/natural	none	0	0	3	urban	very low
221129269	24	not-computable	negative	negative	negative	negative	not-biopsied	not-biopsied	0.1	7.45	mild inflammation	not-detected	normal	eutrophy	t1	absent	smooth	defined	negative	vaginitis	no	na	yes	2	13	20	7	4	not-ans	not-ans	none/natural	none	0	not-ans	not-ans	urban	very low
221202128	29	28.2284	negative	positive	negative	positive	negative	negative	0.18	16.09	asc-us	not-detected	hsil	hypertrophy	t1	coarse	coarse punctation	ridge	positive	glandular eversion	yes	negative for malignancy | acute endocervical inflammation | vascular congestion	yes	2	10	18	8	4	not-ans	not-ans	none/natural	none	0	2	0	rural	middle
230111189	33	22.4323	positive	negative	negative	positive	positive	insufficient for diagnosis	0.22	18.72	mild inflammation	not-detected	lsil (cin-1)	eutrophy	t2	fine	smooth	wo-ridge	positive	none	yes	lsil (cin-1) | hpv cytopathic changes | acute endocervicitis | immature squamous metaplasia	no	na	13	18	5	1	1	never	condom	none	0	0	1	urban	low
221205037	43	37.3333	positive	negative	negative	positive	negative	untested	0.56	169.04	mild inflammation	not-detected	probable lsil (cin-1)	atrophy	t3	absent	smooth	defined	negative	lichen sclerosus	yes	reactive changes | severe acute inflammation	no	na	11	36	25	1	0	never	none/natural	none	0	0	0	urban	very low
221202014	30	24.4646	positive	negative	negative	negative	not-biopsied	not-biopsied	0.91	4.72	moderate inflammation	not-detected	squamous metaplasia	eutrophy	t1	absent	micropapillar	defined	positive	glandular eversion	no	na	no	na	13	27	14	1	not-ans	not-ans	condom | oral	none	0	not-ans	not-ans	urban	very low
221123076	45	29.5858	positive	negative	negative	negative	not-biopsied	not-biopsied	0.01	18.45	mild inflammation	not-detected	normal	eutrophy	t2	absent	smooth	defined	negative	lichen sclerosus	no	na	yes	14	13	32	19	4	2	not-ans	none/natural	none	0	not-ans	not-ans	urban	very low
221202051	29	21.4533	positive	negative	negative	positive	positive	negative	6.25	29.01	mild inflammation	not-detected	lsil (cin-1)	eutrophy	t1	rapid appearance	micropapillar	wo-ridge	positive	glandular eversion | lichen sclerosus	yes	lsil (cin-1) | hpv cytopathic changes | chronic cervicitis	no	na	11	24	13	1	0	never	condom	none	0	not-ans	not-ans	urban	very low
221117100	57	40.2696	negative	negative	negative	negative	not-biopsied	not-biopsied	0.01	9.57	mild inflammation	not-detected	normal	atrophy	normal	absent	smooth	defined	negative	severe atrophy	no	na	no	na	12	24	12	1	1	never	none/natural	curettage	1	0	2	urban	very low
230123073	27	22.2222	positive	negative	negative	positive	positive	negative	0.13	168.16	mild inflammation	not-detected	lsil (cin-1)	eutrophy	t1	fine	micropapillar	wo-ridge	positive	lichen sclerosus	yes	lsil (cin-1) | hpv cytopathic changes | papillary endocervicitis | mature squamous metaplasia	no	na	12	18	6	1	3	never	none/natural	none	0	1	1	urban	very low
221205066	48	32.0513	positive	negative	negative	negative	not-biopsied	not-biopsied	0.19	38.66	moderate inflammation	not-detected	normal	atrophy	t3	absent	smooth	defined	negative	vaginal atrophy	no	na	no	na	10	23	13	1	0	0	none/natural	none	0	0	2	urban	very low
221118043	21	22.4913	positive	negative	negative	positive	negative	negative	0.01	152.4	moderate inflammation	not-detected	probable lsil (cin-1)	eutrophy	t2	absent	smooth	defined	negative	none	yes	negative for malignancy | acute endocervicitis	no	na	14	17	3	1	0	not-ans	oral	none	0	0	0	urban	very low
221123023	32	26.1752	positive	negative	negative	negative	not-biopsied	not-biopsied	0.72	4.31	mild inflammation	not-detected	inflammation | glandular eversion	eutrophy	t1	absent	smooth	defined	negative	polyp	no	na	no	na	13	16	3	4	never	never	none/natural	none	0	0	2	rural	very low
230124073	50	36.6526	positive	negative	negative	negative	negative	negative	1.4	30.18	mild inflammation | cellular atrophy	not-detected	normal	atrophy	t2	absent	smooth	defined	negative	atrophy	yes	negative for lesion/malignancy	no	na	12	29	17	1	1	never	vasectomy(partner)	none	0	0	2	urban	very low
221205053	58	29.7778	positive	negative	negative	negative	not-biopsied	not-biopsied	0.3	134.92	mild inflammation | bacterial vaginosis | cellular atrophy	not-detected	normal	atrophy	na	absent	na	na	negative	severe atrophy | hysterectomy	no	na	no	na	11	13	2	1	never	never	none/natural	none	0	3	0	urban	very low
230128112	47	36.5736	negative	negative	negative	negative	negative	negative	0.28	16.76	mild inflammation	not-detected	normal	atrophy	t3	absent	smooth	defined	negative	atrophy	yes	negative for malignancy | acute inflammation | mature squamous metaplasia	no	na	12	18	6	1	1	never	coitus interruptus	curettage | curettage	2	0	1	urban	very low
221202082	20	23.9188	positive	negative	negative	positive	positive	untested	5.4	9.45	mild inflammation | bacterial vaginosis	not-detected	lsil (cin-1)	hypertrophy	t1	fine	fine mosaic	wo-ridge	positive	glandular eversion	yes	lsil (cin-1) | hpv cytopathic changes | chronic cervicitis | immature squamous metaplasia (extended)	yes	10	11	15	4	1	not-ans	not-ans	none/natural	spontaneous	1	2	0	urban	very low
230113071	30	31.6263	positive	positive	negative	negative	not-biopsied	not-biopsied	0.42	7.76	asc-us	not-detected	normal	eutrophy	t1	absent	smooth	defined	negative	none	no	na	yes	14	9	15	6	1	1	not-ans	tubal occlusion	curettage	1	0	3	urban	low
230113072	36	40.404	positive	negative	negative	negative	not-biopsied	not-biopsied	0.49	4.6	moderate inflammation	not-detected	normal	eutrophy	t1	absent	smooth	defined	negative	lichen sclerosus	no	na	no	na	11	13	2	4	8	not-ans	none/natural	none	0	0	1	urban	low
221128169	35	19.8177	positive	negative	negative	negative	not-biopsied	not-biopsied	1.02	0.44	mild inflammation	not-detected	normal	eutrophy	t1	absent	smooth	defined	negative	none	no	na	yes	3	14	20	6	4	1	not-ans	patch	none	0	0	2	urban	very low
230126108	40	38.2812	positive	negative	negative	negative	not-biopsied	not-biopsied	0.45	164.53	mild inflammation | bacterial vaginosis	not-detected	normal	eutrophy	t1	absent	smooth	defined	negative	none	no	na	no	na	13	20	7	4	1	not-ans	none/natural	not-ans	not-ans	2	0	urban	very low
230114059	47	23.9224	positive	positive	positive	negative	not-biopsied	not-biopsied	0.48	0.79	asc-us	hpv-pool	normal	atrophy	t1	absent	micropapillar	defined	negative	atrophy	no	na	no	na	15	25	10	1	not-ans	not-ans	vasectomy(partner)	curettage	1	3	0	urban	very low
230121300	23	19.4734	negative	negative	negative	negative	not-biopsied	not-biopsied	0.15	10.26	moderate inflammation	not-detected	glandular eversion	eutrophy	t1	absent	smooth	defined	negative	Molluscum contagiosum	no	na	yes	1	12	14	2	4	2	2	condom	none	0	not-ans	not-ans	urban	very low
221124033	38	22.8624	positive	positive	negative	positive	positive	negative	0.01	178.67	asc-us	not-detected	hsil (cin-2)	eutrophy	t1	fine	fine mosaic	ridge	positive	glandular eversion | nabothian cyst	yes	lsil (cin-1) | hpv cytopathic changes | chronic endocervicitis	no	na	13	16	3	1	4	2	tubal occlusion	none	0	2	1	rural	very low
221205062	44	31.975	positive	negative	negative	negative	not-biopsied	not-biopsied	0.5	157.62	mild inflammation	not-detected	normal	atrophy	t2	absent	smooth	defined	negative	atrophy	no	na	no	na	14	24	10	4	3	not-ans	tubal occlusion	none	0	0	2	urban	very low
221123026	25	32.0461	positive	positive	negative	positive	positive	negative	7.78	1.17	asc-us	not-detected	hsil (cin-2)	eutrophy	t1	coarse	coarse mosaic	ridge	positive	none	yes	lsil (cin-1) | hpv cytopathic changes	no	na	12	17	5	1	never	never	none/natural	none	0	0	1	rural	very low
230119069	55	42.9145	positive	negative	negative	negative	negative	negative	0.14	20.93	moderate inflammation	not-detected	normal	atrophy	t1	absent	smooth	defined	negative	cervical polyp	yes	negative for malignancy | endocervical polyp	no	na	12	19	7	4	1	not-ans	tubal occlusion	none	0	not-ans	not-ans	urban	low
221210079	52	25.2994	positive	negative	negative	negative	not-biopsied	not-biopsied	0.18	180.06	moderate inflammation | cellular atrophy	not-detected	severe atrophy	atrophy	t3	absent	smooth	defined	negative	none	no	na	no	na	13	21	8	1	3	3	tubal occlusion	none	0	1	1	urban	very low
230111168	47	30.588	positive	positive	negative	positive	positive	positive	3.44	9.89	asc-us	not-detected	lsil (cin-1)	atrophy	t1	fine	micropapillar	wo-ridge	negative	glandular eversion	yes	lsil (cin-1) | hpv cytopathic changes | acute endocervicitis | mature squamous metaplasia	no	na	14	22	8	2	16	not-ans	tubal occlusion	none	0	3	0	rural	low
221209013	44	29.2969	positive	positive	negative	positive	positive	insufficient for diagnosis	1.59	3.04	asc-us	not-detected	lsil (cin-1)	atrophy	t1	fine	smooth	wo-ridge	positive	atrophy | lichen sclerosus	yes	lsil (cin-1) | hpv cytopathic changes | squamous metaplasia	no	na	14	15	1	4	never	never	none/natural	curettage	1	3	1	urban	low
230118103	48	48.8889	positive	negative	negative	negative	not-biopsied	not-biopsied	2.59	1.27	moderate inflammation | bacterial vaginosis	not-detected	normal	atrophy	t2	absent	smooth	defined	negative	atrophy	no	na	no	na	12	22	10	1	5	not-ans	iud	none	0	2	0	urban	very low
230118178	35	38.8739	negative	positive	positive	negative	not-biopsied	not-biopsied	0.2	4.64	lsil (cin-1) | hpv cytopathic changes | moderate inflammation	hpv-pool	normal	eutrophy	t2	absent	smooth	defined	negative	none	no	na	yes	8	11	17	6	4	3	not-ans	none/natural	ectopic pregnancy	1	0	2	urban	very low
221202170	27	20.0288	positive	negative	negative	negative	not-biopsied	not-biopsied	0.48	5.52	mild inflammation	not-detected	normal	eutrophy	t2	absent	smooth	defined	negative	none	no	na	yes	7	12	18	6	4	2	not-ans	condom	none	0	not-ans	not-ans	urban	low
230128884	37	24.841	negative	negative	positive	negative	positive	positive	0.2	5.28	mild inflammation | bacterial vaginosis	hpv-pool	inflammation	eutrophy	t1	rapid appearance	smooth	defined	negative	glandular eversion	yes	hsil (cin-2) | hpv cytopathic changes | glandular extension | acute endocervicitis | mature squamous metaplasia	yes	1	12	18	6	4	2	never	injection (Cyclofemina)	none	0	0	2	urban	very low
230124085	67	35.3212	negative	negative	negative	negative	negative	insufficient for diagnosis	0.33	9.36	mild inflammation | cellular atrophy	not-detected	severe atrophy	atrophy	t3	absent	smooth	defined	negative	none	yes	negative for lesion/malignancy | atrophy | chronic endocervicitis | mature squamous metaplasia	no	na	12	25	13	3	4	not-ans	iud	none	0	2	0	urban	very low
230128885	34	21.2306	positive	negative	negative	negative	not-biopsied	not-biopsied	0.45	71.04	mild inflammation	not-detected	normal	eutrophy	t2	absent	smooth	defined	negative	none	no	na	no	na	16	18	2	4	not-ans	not-ans	iud mirena	curettage | curettage	2	3	0	urban	very low
221210064	38	28.764	positive	negative	negative	negative	not-biopsied	not-biopsied	0.08	91.56	mild inflammation	not-detected	normal	eutrophy	t2	absent	smooth	defined	negative	none	no	na	no	na	16	18	2	4	9	not-ans	none/natural	none	0	not-ans	not-ans	urban	low
230112134	46	26.9127	positive	negative	negative	positive	positive	negative	5.26	27.76	mild inflammation	not-detected	lsil (cin-1)	atrophy	t1	fine	fine punctation	ridge	positive	severe atrophy	yes	lsil (cin-1) | hpv cytopathic changes | acute endocervicitis | mature squamous metaplasia	no	na	10	13	3	4	1	not-ans	none/natural	none	0	1	2	rural	low
230128809	42	33.7604	negative	negative	negative	negative	negative	negative	0.1	12.33	mild inflammation	not-detected	inflammation	hypertrophy	t1	rapid appearance	micropapillar	defined	negative	glandular eversion	yes	negative for lesion/malignancy | acute endocervicitis	no	na	15	16	1	1	3	5	tubal occlusion	none	0	not-ans	not-ans	urban	very low
230128886	50	30.3593	negative	negative	negative	negative	negative	negative	0.08	4.57	mild inflammation | cellular atrophy	not-detected	normal	atrophy	t2	absent	smooth	defined	negative	severe atrophy	yes	negative for lesion/malignancy	no	na	12	20	8	1	2	11	tubal occlusion	not-ans	not-ans	2	0	urban	very low
230118382	25	27.1111	positive	negative	negative	positive	positive	negative	1.43	6.17	mild inflammation	not-detected	lsil (cin-1)	atrophy	t1	fine	fine punctation	defined	positive	glandular eversion	yes	lsil (cin-1) | hpv cytopathic changes	no	na	10	15	5	4	not-ans	not-ans	none/natural	none	0	not-ans	not-ans	urban	very low
230128878	55	28.1969	negative	negative	negative	negative	positive	untested	0.09	1.68	mild inflammation | bacterial vaginosis	not-detected	normal	atrophy	t3	absent	smooth	defined	negative	atrophy	yes	lsil (cin-1) | hpv cytopathic changes	no	na	14	21	7	1	1	not-ans	tubal occlusion	not-ans	not-ans	0	4	urban	very low
230128864	36	30.2222	positive	negative	negative	positive	negative	positive	0.58	0.86	mild inflammation	not-detected	lsil (cin-1)	hypertrophy	t1	rapid appearance	micropapillar	undefined	positive	glandular eversion	yes	negative for malignancy | acute endocervicitis | immature squamous metaplasia	no	na	14	17	3	not-ans	2	not-ans	none/natural	induced	1	2	0	urban	very low
230202004	48	32.0291	negative	negative	negative	negative	positive	untested	0.09	1.83	mild inflammation | cellular atrophy	not-detected	normal	atrophy	t2	absent	smooth	defined	negative	cervical polyp	yes	lsil (cin-1) | hpv cytopathic changes | endocervical polyp	no	na	9	20	11	1	1	not-ans	condom	none	0	2	1	urban	very low
2301281067	53	25.2994	negative	negative	positive	negative	not-biopsied	not-biopsied	0.23	0.3	mild inflammation	hpv-pool	normal	na	na	absent	smooth	na	negative	atrophy	no	na	no	na	11	20	9	4	4	4	not-ans	none	0	0	2	urban	very low
230118264	33	33.0579	positive	negative	negative	positive	negative	negative	0.53	2.22	moderate inflammation	not-detected	probable lsil (cin-1) | condyloma	hypertrophy	t1	present	micropapillar	defined	positive	glandular eversion	yes	negative for malignancy | acute endocervicitis	no	na	11	16	5	not-ans	0	0	tubal occlusion	none	0	3	0	urban	very low
230202254	48	30.1038	negative	negative	negative	negative	not-biopsied	not-biopsied	0.38	2.55	moderate inflammation	not-detected	normal	atrophy	t3	absent	smooth	defined	negative	atrophy	no	na	no	na	11	23	12	1	1	not-ans	none/natural	none	0	0	2	urban	very low
230123164	64	not-computable	negative	negative	negative	negative	negative	negative	0.27	6.64	mild inflammation | cellular atrophy	not-detected	normal	atrophy	t2	absent	smooth	defined	negative	severe atrophy	yes	negative for malignancy | atrophy	no	na	14	20	6	1	3	not-ans	not-ans	none	0	not-ans	not-ans	urban	low
230203321	43	31.25	negative	negative	negative	negative	negative	negative	0.29	0.58	mild inflammation	not-detected	normal	eutrophy	t2	absent	smooth	defined	negative	nabothian cyst	yes	negative for malignancy | acute endocervicitis	yes	3	12	18	6	1	2	2	iud	curettage | curettage | curettage	3	0	2	urban	very low
2301281092	39	24.8889	negative	negative	positive	negative	negative	untested	0.16	0.42	mild inflammation	hpv-16	normal	eutrophy	t2	absent	smooth	defined	negative	none	yes	chronic cervicitis	no	na	8	18	10	4	2	not-ans	none/natural	none	0	2	0	urban	very low
230202203	45	32.2156	positive	negative	negative	negative	negative	insufficient for diagnosis	0.2	59.22	moderate inflammation	not-detected	inflammation	atrophy	t1	absent	micropapillar	defined	negative	glandular eversion	yes	negative for malignancy | mature squamous metaplasia | reactive changes	yes	7	11	19	8	1	1	not-ans	tubal occlusion	none	0	2	0	urban	very low
230118267	43	32.4661	negative	negative	negative	negative	negative	negative	0.25	1.67	mild inflammation	not-detected	normal	eutrophy	t1	absent	smooth	defined	negative	none	yes	negative for malignancy | papillary endocervicitis	no	na	11	18	7	1	1	never	tubal occlusion	curettage	1	0	2	urban	very low
230202304	39	30.0801	negative	negative	negative	negative	negative	untested	0.37	13.11	mild inflammation | bacterial vaginosis	not-detected	cervical polyp	hypertrophy	t2	absent	smooth	defined	positive	none	yes	chronic cervicitis	no	na	10	17	7	4	3	not-ans	tubal occlusion	none	0	1	2	urban	very low
230202235	50	33.2031	negative	negative	negative	negative	positive	untested	0.21	5.28	mild inflammation	not-detected	normal	atrophy	t2	absent	smooth	defined	negative	atrophy	yes	lsil (cin-1) | hpv cytopathic changes	no	na	14	17	3	1	1	not-ans	iud	none	0	0	5	urban	very low
230202051	48	not-computable	positive	negative	negative	positive	positive	untested	0.39	3.26	mild inflammation	not-detected	lsil (cin-1)	eutrophy	t1	fine	fine mosaic	ridge	positive	glandular eversion	yes	lsil (cin-1) | hpv cytopathic changes | glandular extension	no	na	14	20	6	1	2	not-ans	tubal occlusion	none	0	2	0	urban	very low
230202089	50	35.2617	negative	negative	negative	negative	negative	negative	0.3	3.46	mild inflammation	not-detected	normal	eutrophy	t2	absent	smooth	defined	negative	none	yes	negative for lesion/malignancy	no	na	15	19	4	1	not-ans	not-ans	surgery	spontaneous	1	0	2	urban	very low
230202125	46	31.6158	positive	negative	negative	negative	positive	negative	0.06	118.94	mild inflammation	not-detected	normal	atrophy	t2	absent	smooth	defined	negative	vaginitis	yes	lsil (cin-1) | hpv cytopathic changes	no	na	14	18	4	1	2	not-ans	none/natural	none	0	0	3	urban	very low
230202033	40	29.4321	negative	negative	negative	negative	not-biopsied	not-biopsied	0.27	1.63	mild inflammation | bacterial vaginosis	not-detected	normal	na	na	na	na	na	negative	none	no	na	no	na	11	17	6	4	3	not-ans	none/natural	none	0	0	2	urban	very low
230128425	67	26.9127	positive	negative	negative	positive	positive	positive	0.4	5.17	mild inflammation | cellular atrophy	not-detected	probable lesion | inflammation | severe atrophy	atrophy	t2	rapid appearance	smooth	defined	positive	vaginal atrophy	yes	hsil (cin-2) | hpv cytopathic changes	no	na	15	32	17	1	never	never	not-ans	none	0	1	0	urban	very low
230124084	40	25.9695	positive	negative	negative	positive	positive	untested	1.7	5.28	mild inflammation	not-detected	probable lesion |squamous metaplasia	eutrophy	t1	rapid appearance	micropapillar	defined	positive	glandular eversion	yes	lsil (cin-1) | hpv cytopathic changes	no	na	12	20	8	1	1	not-ans	condom	none	0	3	0	urban	very low
230128326	75	28.8889	negative	negative	negative	negative	negative	negative	0.14	14.58	mild inflammation | cellular atrophy	not-detected	normal	atrophy	t3	absent	smooth	defined	negative	cervical polyp | severe atrophy	yes	negative for malignancy | fibroid polyp	no	na	14	20	6	1	15	not-ans	hormonal	none	0	5	0	urban	very low
230202056	23	32.0461	negative	negative	negative	positive	positive	negative	0.1	6.21	mild inflammation	not-detected	hsil (cin-2)	atrophy	t1	coarse	coarse punctation	ridge	positive	none	yes	lsil (cin-1) | hpv cytopathic changes	no	na	13	18	5	1	never	never	iud	none	0	0	1	urban	very low
230128374	34	22.0386	positive	negative	negative	negative	positive	untested	0.24	150.05	mild inflammation	not-detected	normal	eutrophy	t1	absent	smooth	defined	negative	none	yes	lsil (cin-1) | hpv cytopathic changes	no	na	15	19	4	4	1	not-ans	none/natural	none	0	0	0	rural	middle
2301281661	47	not-computable	negative	negative	negative	negative	negative	negative	0.1	4.92	mild inflammation | cellular atrophy	not-detected	normal	atrophy	t1	absent	smooth	defined	negative	atrophy	yes	negative for malignancy | chronic cervicitis | squamous metaplasia	no	na	13	16	3	4	not-ans	not-ans	none/natural	curettage	1	not-ans	not-ans	rural	middle
230121197	41	25.8876	positive	negative	negative	negative	positive	insufficient for diagnosis	0.52	0.71	mild inflammation	not-detected	normal	eutrophy	t1	absent	smooth	defined	negative	none	yes	lsil (cin-1) | hpv cytopathic changes	yes	8	11	16	5	4	1	never	none/natural	curettage	1	3	0	urban	very low
230119614	49	27.6817	positive	negative	positive	positive	positive	untested	2.26	8.02	mild inflammation	hpv-pool	probable lesion endocervical canal	atrophy	t2	absent	smooth	defined	negative	none	yes	lsil (cin-1) | hpv cytopathic changes	yes	28	15	30	15	4	never	never	oral (morning after pill)	none	0	0	0	rural	middle
230203317	38	26.4855	positive	negative	negative	negative	positive	negative	0.38	33.1	mild inflammation	not-detected	normal	eutrophy	t1	absent	smooth	defined	negative	none	yes	lsil (cin-1) | hpv cytopathic changes	no	na	15	17	2	1	5	never	condom | iud	none	0	0	3	urban	very low
230126032	39	24	negative	negative	negative	negative	not-biopsied	not-biopsied	0.28	14.57	mild inflammation	not-detected	normal	eutrophy	t2	absent	smooth	wo-ridge	negative	none	no	na	no	na	12	18	6	1	1	1	condom	not-ans	1	2	0	urban	very low
2301281634	27	34.2857	positive	positive	negative	positive	positive	untested	0.34	165.17	asc-us | bacterial vaginosis | moderate inflammation	not-detected	lsil (cin-1)	eutrophy	t1	fine	smooth	wo-ridge	positive	none	yes	lsil (cin-1) | hpv cytopathic changes | glandular extension	yes	56	10	15	5	4	1	not-ans	iud copper	curettage	1	0	2	urban	very low
2301281044	51	28.3039	positive	negative	negative	negative	not-biopsied	not-biopsied	0.72	27.54	moderate inflammation | bacterial vaginosis	not-detected	normal	atrophy	t1	absent	smooth	defined	negative	atrophy	no	na	no	na	12	15	3	1	1	not-ans	not-ans	curettage	1	0	3	urban	very low
230121209	61	24.8016	positive	negative	negative	negative	positive	untested	0.27	178.88	mild inflammation	not-detected	normal	atrophy	normal	absent	smooth	defined	negative	severe atrophy	yes	lsil (cin-1)	no	na	11	17	6	1	not-ans	not-ans	none/natural	curettage	1	2	1	urban	very low
230128163	51	38.215	positive	negative	negative	negative	not-biopsied	not-biopsied	0.67	3.44	mild inflammation	not-detected	normal	eutrophy	t1	absent	smooth	defined	negative	none	no	na	yes	42	12	16	4	4	1	never	none/natural	none	0	not-ans	not-ans	rural	middle
230128110	52	30.4272	positive	negative	negative	negative	not-biopsied	not-biopsied	0.36	33.1	mild inflammation | cellular atrophy	not-detected	normal	atrophy	normal	absent	smooth	defined	negative	atrophy	no	na	no	na	13	19	6	1	1	1	tubal occlusion	curettage	1	0	3	urban	very low
230126162	45	29.0437	positive	negative	negative	negative	not-biopsied	not-biopsied	0.41	2.93	mild inflammation	not-detected	normal	eutrophy	t2	absent	smooth	defined	negative	nabothian cyst	no	na	no	na	10	14	4	1	3	not-ans	iud mirena	none	0	0	4	urban	very low
230119198	53	32.0513	negative	negative	negative	negative	negative	untested	0.26	3.09	mild inflammation | bacterial vaginosis	not-detected	severe atrophy	atrophy	t2	absent	smooth	defined	negative	probable lsil (cin-1)	yes	negative for lesion/malignancy	yes	56	12	16	4	4	1	1	none/natural	none	0	0	4	urban	very low
230119231	41	26.1427	positive	negative	negative	positive	positive	untested	2.22	12.08	mild inflammation | bacterial vaginosis	not-detected	lsil (cin-1)	eutrophy	t2	fine	fine punctation	wo-ridge	negative	none	yes	lsil (cin-1) | hpv cytopathic changes	no	na	12	17	5	4	not-ans	not-ans	tubal occlusion	none	0	0	4	urban	very low
230128841	55	32.4619	negative	negative	negative	negative	not-biopsied	not-biopsied	0.2	1.32	mild inflammation | cellular atrophy	not-detected	normal	atrophy	t2	absent	smooth	defined	positive	atrophy | vaginitis	no	na	yes	2	12	17	5	4	3	not-ans	tubal occlusion	curettage	1	0	3	urban	very low
230119421	43	26.9896	positive	positive	negative	positive	positive	untested	2.77	7.87	asc-us | bacterial vaginosis | moderate inflammation	not-detected	lsil (cin-1)	eutrophy	t1	fine	micropapillar	ridge	positive	none	yes	lsil (cin-1) | hpv cytopathic changes	no	na	12	23	11	4	4	not-ans	oral	none	0	0	2	urban	very low
230119018	42	37.1094	positive	negative	negative	positive	positive	untested	2.5	9.9	mild inflammation | bacterial vaginosis | squamous metaplasia	not-detected	tumor | cervical polyp	eutrophy	t3	absent	smooth	defined	negative	none	yes	endocervical adenocarcinoma G2 (invasion pattern B) | hpv cytopathic changes | vascular permeation	no	na	11	27	16	4	4	10	condom	curettage	1	not-ans	not-ans	urban	very low
221202081	27	27.105	negative	positive	negative	positive	negative	untested	0.17	3.6	asc-us | moderate inflammation	not-detected	lsil (cin-1)	eutrophy	t1	fine	micropapillar	wo-ridge	positive	squamous metaplasia	yes	papillary chronic endocervicitis	no	na	14	18	4	1	not-ans	not-ans	none/natural	not-ans	not-ans	3	0	urban	very low
230118266	55	24.3496	positive	negative	negative	negative	negative	untested	6.99	63.18	mild inflammation | cellular atrophy	not-detected	normal	atrophy	t1	absent	smooth	defined	negative	severe atrophy	yes	negative for malignancy | atrophy | moderate chronic inflammation	no	na	14	20	6	1	not-ans	not-ans	not-ans	not-ans	not-ans	3	0	urban	very low
221205078	46	22.9854	positive	negative	negative	negative	positive	untested	0.49	181.52	mild inflammation	not-detected	normal	eutrophy	t2	absent	smooth	defined	negative	none	yes	lsil (cin-1) | hpv cytopathic changes | glandular extension	no	na	14	30	16	1	0	not-ans	none/natural	curettage | spontaneous	2	0	2	urban	very low
230118122	47	26.4444	negative	negative	negative	negative	negative	untested	0.1	2.14	mild inflammation | bacterial vaginosis	not-detected	normal	eutrophy	t3	absent	smooth	defined	negative	none	yes	negative for malignancy | reactive changes	no	na	13	18	5	1	1	0	tubal occlusion	spontaneous	1	0	3	urban	very low
230118322	51	22.6003	positive	positive	positive	positive	positive	untested	9.46	16.53	asc-us | mild inflammation	hpv-pool	lsil (cin-1)	atrophy	t1	fine	micropapillar	ridge	positive	none	yes	lsil (cin-1) | hpv cytopathic changes	no	na	14	23	9	4	6	never	iud	none	0	2	1	urban	very low
221216094	49	45.1791	positive	negative	negative	positive	positive	untested	8.55	3.16	moderate inflammation	not-detected	lsil (cin-1)	atrophy	t2	fine	fine punctation	wo-ridge	positive	atrophy	yes	lsil (cin-1) | hpv cytopathic changes	no	na	11	38	27	1	0	not-ans	iud	induced	1	0	1	urban	very low
221214056	39	20.5457	positive	negative	negative	positive	positive	untested	0.17	138.82	moderate inflammation | bacterial vaginosis	not-detected	lsil (cin-1)	eutrophy	t2	fine	fine punctation	ridge	positive	none	yes	lsil (cin-1) | hpv cytopathic changes	yes	70	15	18	3	4	0	not-ans	none/natural	spontaneous	1	0	1	urban	low
221201085	46	50.7812	positive	negative	negative	negative	negative	untested	5.05	142.49	mild inflammation	not-detected	hpv cytopathic changes	atrophy	t3	absent	smooth	defined	negative	atrophy	yes	reactive changes | mucinous background	no	na	11	20	9	4	3	not-ans	tubal occlusion	none	0	0	2	urban	very low
221210076	32	28.8415	positive	negative	negative	negative	negative	untested	0.36	177.77	mild inflammation | bacterial vaginosis	not-detected	normal	eutrophy	t3	absent	smooth	defined	negative	none	yes	reactive changes | mucinous background	no	na	12	24	12	1	3	not-ans	none/natural	none	0	not-ans	not-ans	urban	very low

## Sheet: Abbr
ABBREVIATION	DESCRIPTION
ID	Identification number
AGE	Age of participant in years
BMI	Body mass index in kg/m^2
MOLSCREEN	Molecular screening result (dichotomized)
LBC	Liquid-based cytology result (dichotomized)
HPV.PCR	HPV detection by PCR result (dichotomized)
COLP	Colposcopic result (dichotomized)
HISTOPATH	Histopathologic diagnosis result (dichotomized)
p16	p16INK4a immunostaining result (dichotomized)
MOLSCREEN.HNRNPA1.IU	Molecular screening result of biomarker HNRNPA1 in intensity units (IU). Detected by Western blotting
MOLSCREEN.GAPDH.NGML	Molecular screening result of biomarker GAPDH in ng/mL. Detected by ELISA
LBC.RX	Liquid-based cytology result
HPV.PCR.GENOTYPE	HPV genotype determined by PCR. Genotypes: 16, 18, and pool (31, 33, 35, 39, 45, 51, 52, 56, 58, 59, 66, 67, and 68)
COLP.RX	Colposcopic result
COLP.CVXCN	Cervix condition determined during colposcopy
COLP.TZ	Transformation zone determined during colposcopy
COLP.AWA	Acetowhite area determined during colposcopy
COLP.AWA.SURF	Acetowhite area surface determined during colposcopy
COLP.AWA.BOR	Acetowhite area border determined during colposcopy
COLP.SCHIL	Schiller test result determined during colposcopy
COLP.OFIND	Other findings during colposcopy
BIOPSIED	States if a participant was biopsied or not
HISTOPATH.DX	Histopathologic diagnosis
SMOKE	Tobbacco smoking status of the participant
SMOKE.QTY.WEEK	Number of tobbacco cigarettes smoked per week
MENARCH	Age of participant at the first menstrual period (expressed in years)
AGE.SEX.DEBUT	Age of participant's sexual debut (expressed in years)
YEARS.SINCE.MENAR.TO.SEXDEBUT	Number of years since menarche to sexual debut
NO.SEX.PARTN	Number of participant's lifetime sexual partners.Number 4 represents '4 or more sexual partners'
YEARS.SINCE.LAST.CYTOL	Number of years since participant received her last cytology (before this study)
YEARS.SINCE.LAST.COLP	Number of years since participant received her last colposcopy (before this study)
CONTRACEP.METH	Contraceptive method(s) used by participant
ABORT.TYPE	Types of abortion
ABORT.NUM	Number of abortions
VAG.DEL	Number of vaginal deliveries
C.SECTION	Number of Cesarean sections
AREA.TYPE	Area type where participant live (urban/rural). Information obtained using participant's Zip code
TOWN.POV.LEVEL	Town poverty level reported by Mexican authorities (CONEVAL). Information obtained using participant's ZIP code
asc-us	Atypical squamous cells of undetermined significance
lsil	Low-grade squamous intraepithelial lesion
hsil	High-grade squamous intraepithelial lesion
cin	Cervical intraepithelial neoplasia
cin-1	Mild dysplasia
cin-2	Moderate dysplasia
cin-3	Severe dysplasia
wo-ridge	Without ridge (column: COLP.AWA.BOR)
not-ans	Not answered
na	Not applicable
4	Represents four or more lifetime sexual partners (column: NO.SEX.PARTN)
bold	Bold histopathology results denote concordant diagnosis between the two laboratories (column: HISTOPATH)
underline	Underlined histopathology results denote discordant diagnosis between the two laboratories (column: HISTOPATH). The final histopathology result was determined based on colposcopic findings.
iud	Intrauterine device
